# Supplementary material for: Testing gene–environment interactions in the presence of confounders and mismeasured environmental exposures
Source: G3 (Bethesda). 2021 Jul 16;11(10):jkab236. doi: 10.1093/g3journal/jkab236 (PMC8473983; doi:10.1093/g3journal/jkab236)
Supplement: jkab236_Supplementary_Data [file jkab236_supplementary_data.zip]

Archive with 3 entries (2 files):
- jkab236-suppl_data/
- jkab236-suppl_data/GENETICS-G3-2021-402584-s01.zip
- jkab236-suppl_data/GENETICS-G3-2021-402584-s02.zip
